# Supplementary material for: A plug-and-play platform of ratiometric bioluminescent sensors for homogeneous immunoassays
Source: Nat Commun. 2021 Jul 28;12:4586. doi: 10.1038/s41467-021-24874-3 (PMC8319308; doi:10.1038/s41467-021-24874-3)
Supplement: Supplementary file 4 — supplementary software [file 41467_2021_24874_MOESM4_ESM.zip]

Archive with 12 entries (12 files):
- concABTstat.m
- example output/fitnlm fit plot.fig
- example output/simulation of response curves for different EM.fig
- example output/simulation of response curves for different KdA&KdB.fig
- example output/simulation of response curves for different KdN.fig
- example output/simulation of response curves for different sensor concentrations.fig
- experimental_data.xlsx
- licence.txt
- nonlinfitData_fitnlm.m
- plotRAPPIDstat_v1.m
- plotRAPPIDstat_v2.m
- readme.txt
