# Supplementary material for: A plug-and-play platform of ratiometric bioluminescent sensors for homogeneous immunoassays
Source: Nat Commun. 2021 Jul 28;12:4586. doi: 10.1038/s41467-021-24874-3 (PMC8319308; doi:10.1038/s41467-021-24874-3)
Supplement: Supplementary file 4 — supplementary software [file 41467_2021_24874_MOESM4_ESM.zip › concABTstat.m]

function F=concABTstat(x,T0,A0,B0,KdA,KdB,KdN,EM)
%improved RAPPID model, with statistical factors
%T=x(1)
%A=x(2)
%B=x(3)

%system of coupled equations
% F(1) = x(1) + x(2)*x(1)/KdA + x(3)*x(1)/KdB + x(2)*x(3)*x(1)*EM/(KdA*KdB*KdN) + x(2)*x(3)*x(1)/(KdA*KdB) - T0;
% F(2) = x(2) + x(2)*x(3)/KdN + x(2)*x(1)/KdA + x(2)*x(3)*x(1)*EM/(KdA*KdB*KdN) + x(2)*x(3)*x(1)/(KdA*KdB) - A0;
% F(3) = x(3) + x(2)*x(3)/KdN + x(3)*x(1)/KdB + x(2)*x(3)*x(1)*EM/(KdA*KdB*KdN) + x(2)*x(3)*x(1)/(KdA*KdB) - B0;

%system of coupled equations with statistical factors
F(1) = x(1) + 2*x(2)*x(1)/KdA+2*x(3)*x(1)/KdB + 2*x(2)*x(1)^2/(KdA)^2 + 2*x(3)*x(1)^2/KdB^2 + 4*x(2)*x(3)*x(1)/(KdA*KdB) + 4*x(2)*x(3)*x(1)*EM/(KdA*KdB*KdN) - T0;
F(2) = x(2) +   x(2)*x(3)/KdN+2*x(2)*x(1)/KdA +   x(2)*x(1)^2/KdA^2                         + 4*x(2)*x(3)*x(1)/(KdA*KdB) + 4*x(2)*x(3)*x(1)*EM/(KdA*KdB*KdN) - A0;
F(3) = x(3) +   x(2)*x(3)/KdN+2*x(3)*x(1)/KdB +   x(3)*x(1)^2/KdB^2                         + 4*x(2)*x(3)*x(1)/(KdA*KdB) + 4*x(2)*x(3)*x(1)*EM/(KdA*KdB*KdN) - B0;
