# Supplementary material for: A plug-and-play platform of ratiometric bioluminescent sensors for homogeneous immunoassays
Source: Nat Commun. 2021 Jul 28;12:4586. doi: 10.1038/s41467-021-24874-3 (PMC8319308; doi:10.1038/s41467-021-24874-3)
Supplement: Supplementary file 4 — supplementary software [file 41467_2021_24874_MOESM4_ESM.zip › experimental_data.xlsx]

## Sheet: Sheet1
100	1338370	1.32584e+06
50	2.6114e+06	2598874
10	3.52424e+06	3511708
5	3.11875e+06	3106224
1	726015	713485
0.5	253784	241254
0.1	88241.7	75711.3
0.05	37037.7	24507.3
0.01	17528	4997.67
0.005	14526.3	1996
0.001	12650.3	120
0	12530.3	0
column A : analyte concentration (nM)
column B: intensiometric assay data for cTnI, Fig. 2b
column C: background-substracted intensiometric assay data for cTnI
