# Supplementary material for: A plug-and-play platform of ratiometric bioluminescent sensors for homogeneous immunoassays
Source: Nat Commun. 2021 Jul 28;12:4586. doi: 10.1038/s41467-021-24874-3 (PMC8319308; doi:10.1038/s41467-021-24874-3)
Supplement: Supplementary file 4 — supplementary software [file 41467_2021_24874_MOESM4_ESM.zip › licence.txt]

Copyright (c) 2021 Yan Ni, Bas J.H.M. Rosier, Eva A. van Aalen, Eva T.L. Hanckmann, Lieuwe Biewenga, Anna-Maria Makri Pistikou, Bart Timmermans, Chris Vu, Sophie Roos, Remco Arts, Wentao Li, Tom F.A. de Greef, Marcel M.G.J. van Borren, Frank J. M. van Kuppeveld, Berend-Jan Bosch, Maarten Merkx

Permission is hereby granted, free of charge, to any person obtaining a copy of this software and associated documentation files (the "Software"), to deal in the Software without restriction, including without limitation the rights to use, copy, modify, merge, publish, distribute, sublicense, and/or sell copies of the Software, and to permit persons to whom the Software is furnished to do so, subject to the following conditions:

The above copyright notice and this permission notice shall be included in all copies or substantial portions of the Software.

THE SOFTWARE IS PROVIDED "AS IS", WITHOUT WARRANTY OF ANY KIND, EXPRESS OR IMPLIED, INCLUDING BUT NOT LIMITED TO THE WARRANTIES OF MERCHANTABILITY, FITNESS FOR A PARTICULAR PURPOSE AND NONINFRINGEMENT. IN NO EVENT SHALL THE AUTHORS OR COPYRIGHT HOLDERS BE LIABLE FOR ANY CLAIM, DAMAGES OR OTHER LIABILITY, WHETHER IN AN ACTION OF CONTRACT, TORT OR OTHERWISE, ARISING FROM, OUT OF OR IN CONNECTION WITH THE SOFTWARE OR THE USE OR OTHER DEALINGS IN THE SOFTWARE.
