# Supplementary material for: A plug-and-play platform of ratiometric bioluminescent sensors for homogeneous immunoassays
Source: Nat Commun. 2021 Jul 28;12:4586. doi: 10.1038/s41467-021-24874-3 (PMC8319308; doi:10.1038/s41467-021-24874-3)
Supplement: Supplementary file 4 — supplementary software [file 41467_2021_24874_MOESM4_ESM.zip › nonlinfitData_fitnlm.m]

close all
clear all

%% Initial settings

KdA = 10;            
KdB = 10;            
%EM = 10*1000;           
SF = 1*10^8;
beta0=[KdA KdB SF]; %vector containing the initial conditions, EM is fixed at 10 ?M

%% Load experimental data

data = xlsread('experimental_data.xlsx');
lum = data(1:11,3); %intensiometric assay data for cTnI, Fig. 2b.
con = data(1:11,1); %concentrations in nM

%% Fit nonlinear regression model

fun=@(beta,con)plotRAPPIDstat_v2(beta,con);
mdl = fitnlm(con,lum,fun,beta0,'CoefficientNames',{'KdA','KdB','SF'}) %fitnlm, based on function nlinfit
coeff=table2array(mdl.Coefficients(:,1));
ci=nlparci(coeff,table2array(mdl.Residuals(:,1)),'covar',mdl.CoefficientCovariance);
ci(1:2,:)
ci(3,:)

%% Re-solve thermodynamic model with fitted parameters

T0 = logspace(-3,3,120);     %Concentration titration range (lof)
TABa = plotRAPPIDstat_v2(coeff,T0);

%% Plot results

figure;
 hold on
    xlim([min(T0), max(T0)]);
    plot(con,lum,'o','LineWidth',1.5);
    plot(T0,TABa,'LineWidth',1.5);
    hxlabel=xlabel('[cTnI] (nM)');    
    hylabel=ylabel('RLU');
    set([gca,hxlabel,hylabel], 'fontname', 'Arial', 'FontSize', 14);
    set(gca,'xscale','log')
hold off
