# Supplementary material for: A plug-and-play platform of ratiometric bioluminescent sensors for homogeneous immunoassays
Source: Nat Commun. 2021 Jul 28;12:4586. doi: 10.1038/s41467-021-24874-3 (PMC8319308; doi:10.1038/s41467-021-24874-3)
Supplement: Supplementary file 4 — supplementary software [file 41467_2021_24874_MOESM4_ESM.zip › plotRAPPIDstat_v1.m]

%% Settings

A0 = 1;                 %total A in nM
B0 = 1;                 %total B in nM
%T0 = 1;                %total T in nM
KdA = 10;               %equilibrium constant KdA
KdB = 15;               %equilibrium constant KdB
KdN = 2.5*1000;         %dimerization affinity NanoLuc
EM = 100*1000;          %effective molarity

%% Loop over analyte concentration (T0, defined by input vT0), call function and solve

vT0 = logspace(-3,4,150);
vA  = zeros(size(vT0));
vB  = zeros(size(vT0));
vT  = zeros(size(vT0));
vFval = zeros(size(vT0));


for n=1:length(vT0)
    
     T0=vT0(n) %define current T0
     x0=0.15*[T0 A0 B0]; %DEFINE INITIAL CONDITIONS HERE, CHANGE the numeric value
           
    options = optimoptions('fsolve','Display','iter','TolFun',1e-12,'TolX',1e-12,'Algorithm','trust-region-dogleg','MaxFunEvals',1200,'OptimalityTolerance',1e-12);
    F = @(x) concABTstat(x,T0,A0,B0,KdA,KdB,KdN,EM); % make anonymous function based on model, use dummy variable x and include other inputs
    [out,fval,~,output]=fsolve(F,x0,options);
    
    %vOutput(n)=output.firstorderopt;
    vFval(n)=sum(sum(fval.*fval));
    vT(n)=out(1);
    vA(n)=out(2);
    vB(n)=out(3);
    
end
%% Calculate other parameters

AB = vA.*vB./KdN;
TA = 2*vA.*vT./KdA;
T2A= vA.*(vT.^2)/(KdA^2);
TB = 2*vB.*vT./KdB;
T2B= vB.*(vT.^2)/(KdB^2);
TABi = 4*vA.*vB.*vT./(KdA*KdB);
TABa = 4*EM*vA.*vB.*vT./(KdA*KdB*KdN);

%% plots 
figure
semilogx(vT0,vA,vT0,vB,vT0,TA+T2A,vT0,TB+T2B,vT0,AB,vT0,TABi,vT0,TABa,'LineWidth',2)
legend('A','B','TA+T_2A','TB+T_2B','AB','TABi','TABa')
%semilogx(vT0,vA,vT0,vB,vT0,TA,vT0,TB,vT0,AB,vT0,TABi,vT0,TABa,'LineWidth',2)
%legend('A','B','TA','TB','AB','TABi','TABa')
xlabel('[analyte] (nM)')
ylabel('[species] (nM)')


%figure
%semilogx(vT0,vFval,'LineWidth',2)
%xlabel('T0 (nM)')
%ylabel('sum-of-squares residual')

% figure
% semilogx(vT0,vOutput,'LineWidth',2)
% xlabel('T0 (nM)')
% ylabel('first-order optimality measure')
