# Supplementary material for: A plug-and-play platform of ratiometric bioluminescent sensors for homogeneous immunoassays
Source: Nat Commun. 2021 Jul 28;12:4586. doi: 10.1038/s41467-021-24874-3 (PMC8319308; doi:10.1038/s41467-021-24874-3)
Supplement: Supplementary file 4 — supplementary software [file 41467_2021_24874_MOESM4_ESM.zip › plotRAPPIDstat_v2.m]

function TABa = plotRAPPIDstat_v2(beta,vT0)

%% Initialize fitting parameters

KdA=beta(1);
KdB=beta(2);
% EM=beta(3);
SF=beta(3);

%% Settings

A0 = 1;                 %total A in nM
B0 = 1;                 %total B in nM
%T0 = 1;                %total T in nM
%KdA = 10;              %equilibrium constant KdA
%KdB = 10;              %equilibrium constant KdB
KdN = 2.5*1000;         %dimerization affinity NanoLuc
EM = 10*1000;           %effective molarity

%% Loop over analyte concentration (T0, defined by input vT0), call function and solve

% vT0 = logspace(-3,4,150);
vA  = zeros(size(vT0));
vB  = zeros(size(vT0));
vT  = zeros(size(vT0));
vFval = zeros(size(vT0));

for n=1:length(vT0)
    
    T0=vT0(n); %define current T0
    x0=0.15*[T0 A0 B0]; %define initial conditions, low initial guesses produce better results
  
    options = optimoptions('fsolve','Display','none','TolFun',1e-12,'TolX',1e-12,'Algorithm','trust-region-dogleg','MaxFunEvals',1200,'OptimalityTolerance',1e-12);
    F = @(x) concABTstat(x,T0,A0,B0,KdA,KdB,KdN,EM); % make anonymous function based on model, use dummy variable x and include other inputs
    [out,fval,~,~]=fsolve(F,x0,options);
    
    %update data vectors
    vFval(n)=sum(sum(fval.*fval)); %error measure
    vT(n)=out(1);
    vA(n)=out(2);
    vB(n)=out(3);
    
end

%% Calculate other parameters

AB = vA.*vB/KdN;
TA = 2*vA.*vT/KdA;
T2A= vA.*vT.^2/KdA^2;
TB = 2*vB.*vT/KdB;
T2B= vB.*vT.^2/KdB^2;
TABi = 4*vA.*vB.*vT/(KdA*KdB);
TABa = 4*EM*vA.*vB.*vT/(KdA*KdB*KdN);
TABa = SF*TABa; %resize TABa with scaling factor related to luminescent units

%% plots (disabled for fitting routine)

% figure
% semilogx(vT0,vA,vT0,vB,vT0,TABa,vT0,TA+T2A,vT0,TB+T2B,'LineWidth',2)
% legend('A','B','TABa','TA+T2A','TB+T2B')
% xlabel('T0 (nM)')
% ylabel('concentration (nM)')

% figure
% semilogx(vT0,vFval,'LineWidth',2)
% xlabel('T0 (nM)')
% ylabel('sum-of-squares residual')

% figure
% semilogx(vT0,vOutput,'LineWidth',2)
% xlabel('T0 (nM)')
% ylabel('first-order optimality measure')
