# Supplementary material for: A plug-and-play platform of ratiometric bioluminescent sensors for homogeneous immunoassays
Source: Nat Commun. 2021 Jul 28;12:4586. doi: 10.1038/s41467-021-24874-3 (PMC8319308; doi:10.1038/s41467-021-24874-3)
Supplement: Supplementary file 4 — supplementary software [file 41467_2021_24874_MOESM4_ESM.zip › readme.txt]

This folder contains files for running simulations of sensor dose-response curves and estimating coefficients by using the thermodynamic model, elaborately described in the Supplementary Information.
The code was written for use in MATLAB, and tested in MATLAB versions R2015a, R2019a, and R2020a. Normal personal computers were used, run with Windows 10 operating systems. No non-standard hardware is required.
No installation is required, the zip file can be unzipped and the code files can be placed in a user-defined location.

## Files:
- concABTstat.m: equations for the thermodynamic model.
- plotRAPPIDstat_v1.m: MATLAB code for solving equations using function fsolve and simulating response curve.
- plotRAPPIDstat_v2.m: MATLAB code for solving equations using function fsolve which is modified for estimating coefficents.
- nonlinfitData_fitnlm.m: MATLAB code for estimating coefficients using function fitnlm.
- experimental_data.xlsx: experimental data used as input data for estimating coefficients. The data listed here was used for the fitting of intensiometric sensor data in Figure 2b and Supplementary Fig. 4, and may be used to reproduce these results.

## Demo:
You may find a few example outputs in "example outputs" folder. These example outputs and the corresponding settings and parameters are shown in the Supplementary Fig. 2-4.

## Instructions for use:
- Simulating dose-response curve (cf. Supplementary Fig. 2): 

Enter the desired values for the variables by opening "plotRAPPIDstat_v1.m" in MATLAB and changing the values in lines 3-9. 
Run the program by entering "plotRAPPIDstat_v1" in the command line.
Estimated run time is <1 min.

- Estimating coefficients from experimental data (cf. Supplementary Fig. 4): 

Copy input data for fitting into columns A and B of "experimental_data.xlsx", according to the example. Background subtracted values in columns C will be analyzed.
Run the code by entering "nonlinfitData_fitnlm" in the command line.
Estimated run time is <1 min.
