# Supplementary material for: A plug-and-play platform of ratiometric bioluminescent sensors for homogeneous immunoassays
Source: Nat Commun. 2021 Jul 28;12:4586. doi: 10.1038/s41467-021-24874-3 (PMC8319308; doi:10.1038/s41467-021-24874-3)
Supplement: Supplementary file 6 — Source Data file [file 41467_2021_24874_MOESM6_ESM.xlsx]

## Sheet: 1b
Fig. 1b uncropped gel image, rest of the gel is used in Supplementary Fig. 9

## Sheet: 2b
Fig. 2b experimental data
	triplo 1	triplo 2	triplo 3	average	standard deviation
Concentration	RLU	RLU	RLU	RLU	RLU
nM	Counts/s	Counts/s	Counts/s	Counts/s	Counts/s
50	2169871	2522639	3141703	2.6114e+06	491959
10	3550228	3724281	3298206	3.52424e+06	214223
5	3078691	3133093	3144479	3.11875e+06	35159.8
1	740261	782624	655160	726015	64915.2
0.5	283345	244182	233825	253784	26119.1
0.1	79556	89787	95382	88241.7	8025.37
0.05	37135	38520	35458	37037.7	1533.32
0.01	17288	17678	17618	17528	210
0.005	14864	14553	14162	14526.3	351.759
0.001	12600	12160	13191	12650.3	517.34
0	12110	13181	12300	12530.3	571.446
Fig. 2b model fit data
Concentration	RLU
nM	Counts/s
0.001	13482.7
0.00112	13599.9
0.00126	13731.6
0.00142	13879.4
0.00159	14045.5
0.00179	14232
0.00201	14441.4
0.00225	14676.6
0.00253	14940.8
0.00284	15237.4
0.00319	15570.5
0.00359	15944.6
0.00403	16364.7
0.00452	16836.5
0.00508	17366.3
0.00571	17961.3
0.00641	18629.4
0.0072	19379.6
0.00808	20221.9
0.00908	21167.8
0.0102	22229.9
0.01145	23422.4
0.01286	24761.2
0.01444	26264.4
0.01622	27952
0.01822	29846.5
0.02046	31973.1
0.02298	34360.3
0.02581	37039.7
0.02899	40046.8
0.03255	43421.5
0.03656	47208.4
0.04106	51457.2
0.04612	56223.9
0.05179	61570.7
0.05817	67567.5
0.06533	74291.9
0.07337	81830.9
0.08241	90281.4
0.09255	99751.3
0.10395	110361
0.11674	122243
0.13111	135546
0.14725	150434
0.16538	167090
0.18574	185713
0.20861	206525
0.23429	229769
0.26313	255711
0.29552	284642
0.3319	316879
0.37276	352765
0.41865	392668
0.47019	436985
0.52807	486136
0.59307	540565
0.66608	600734
0.74808	667120
0.84017	740205
0.9436	820471
1.05977	908379
1.19023	1.00436e+06
1.33675	1.1088e+06
1.50131	1.22201e+06
1.68613	1.34417e+06
1.8937	1.47537e+06
2.12682	1.61549e+06
2.38864	1.76422e+06
2.6827	1.92099e+06
3.01295	2.08493e+06
3.38386	2.25486e+06
3.80042	2.42922e+06
4.26827	2.60606e+06
4.79372	2.78306e+06
5.38384	2.9575e+06
6.04662	3.12633e+06
6.79099	3.28623e+06
7.62699	3.4337e+06
8.5659	3.56518e+06
9.6204	3.6772e+06
10.8047	3.76655e+06
12.1348	3.83043e+06
13.6287	3.86662e+06
15.3064	3.87362e+06
17.1907	3.85075e+06
19.307	3.79818e+06
21.6837	3.71695e+06
24.3531	3.60893e+06
27.3511	3.47667e+06
30.7181	3.32333e+06
34.4997	3.15246e+06
38.7467	2.96785e+06
43.5166	2.77337e+06
48.8738	2.5728e+06
54.8903	2.36971e+06

## Sheet: 2c
Fig. 2c experimental data
	triplo 1	triplo 1	triplo 1	triplo 1	triplo 1	triplo 2	triplo 2	triplo 2	triplo 2	triplo 2	triplo 3	triplo 3	triplo 3	triplo 3	triplo 3
	50 nM	5 nM	1 nM	0.5 nM	0 nM	50 nM	5 nM	1 nM	0.5 nM	0 nM	50 nM	5 nM	1 nM	0.5 nM	0 nM
Wavelength	RLU	RLU	RLU	RLU	RLU	RLU	RLU	RLU	RLU	RLU	RLU	RLU	RLU	RLU	RLU
nm	Counts/s	Counts/s	Counts/s	Counts/s	Counts/s	Counts/s	Counts/s	Counts/s	Counts/s	Counts/s	Counts/s	Counts/s	Counts/s	Counts/s	Counts/s
398	2465	1365	499	279	44	2235	2190	569	364	94	2765	2185	394	229	69
413	18786	10823	3453	1480	227	16777	17613	4046	1748	303	21058	16500	3285	1356	227
428	80407	46625	14761	6754	1211	72660	76282	17968	7761	1218	88776	70396	14012	5944	1018
443	160638	92880	28773	12792	2661	144625	153195	35405	16451	2464	177262	140288	27828	11682	2157
458	186478	109576	33985	15760	2908	171240	181973	41526	18901	3197	210458	165879	33549	13946	2656
473	164481	96065	30860	13988	2672	150345	157654	37829	16767	2857	184208	146698	29341	12235	2383
488	136596	78767	25533	11720	2772	125020	129948	31309	13742	2862	150692	119449	24523	10908	2525
503	108233	67742	27283	16846	10830	99966	104142	32824	19285	10596	121352	96893	26791	15199	9215
518	89457	65887	38686	34052	31248	83476	89127	45001	37516	32198	99221	82324	39692	30302	26621
533	65684	51944	36985	33113	33207	61716	69029	43598	37354	34589	73300	66586	37535	30610	28268
548	47024	36866	25299	23767	22643	43819	47966	29578	25130	23406	52865	46018	26686	21239	18987
563	27332	21985	15925	13209	13548	24681	27015	16974	15099	13541	29009	26474	15608	11905	11535
578	18382	14406	10157	9402	8970	16841	18088	11315	10432	9206	20278	16890	10383	7783	7989
593	12497	10145	6941	5709	6028	11720	12383	7185	6272	5808	13601	11994	6660	4819	5146
608	7888	5815	3973	3488	3087	7611	7757	4466	3711	3249	8513	7904	4359	3295	2949
623	4752	3440	2114	1831	1727	5125	5378	2814	2084	2054	5125	4275	2263	1771	1429
638	3255	2937	1885	1351	1000	3338	3422	1634	1451	1518	3522	3388	1384	1133	1050
653	3593	2130	1162	840	1014	2824	3370	1162	964	939	3395	2650	1113	939	617
Fig. 2c averages and standard deviation
	50 nM		5 nM		1 nM		0.5 nM		0 nM
Wavelength	RLU	RLU	RLU	RLU	RLU	RLU	RLU	RLU	RLU	RLU
nm	Counts/s	Counts/s	Counts/s	Counts/s	Counts/s	Counts/s	Counts/s	Counts/s	Counts/s	Counts/s
398	2488.33	265.769	1913.33	474.877	487.333	88.0814	290.667	68.252	69	25
413	18873.7	2141.85	14978.7	3641.68	3594.67	399.79	1528	200.36	252.333	43.8786
428	80614.3	8060	64434.3	15701.6	15580.3	2101.42	6819.67	910.278	1149	113.503
443	160842	16319.5	128788	31759.5	30668.7	4128.91	13641.7	2495.45	2427.33	253.993
458	189392	19770.7	152476	38014	36353.3	4484.96	16202.3	2506.94	2920.33	270.711
473	166345	17008.3	133472	32855.6	32676.7	4526.23	14330	2285.27	2637.33	238.894
488	137436	12856.6	109388	27033.2	27121.7	3661.33	12123.3	1459.42	2719.67	174.489
503	109850	10784.3	89592.3	19266.9	28966	3350.17	17110	2055.75	10213.7	872.749
518	90718	7947.88	79112.7	11948.2	41126.3	3393.05	33956.7	3607.94	30022.3	2983.69
533	66900	5886.96	62519.7	9239.89	39372.7	3669.56	33692.3	3409.12	32021.3	3323.12
548	47902.7	4586.56	43616.7	5926.83	27187.7	2183.17	23378.7	1974.35	21678.7	2362.06
563	27007.3	2182.19	25158	2761.18	16169	714.941	13404.3	1605.93	12874.7	1160.19
578	18500.3	1721.55	16461.3	1878.06	10618.3	613.822	9205.67	1335.37	8721.67	645.387
593	12606	945.225	11507.3	1195.74	6928.67	262.717	5600	732.607	5660.67	459.087
608	8004	462.053	7158.67	1165.97	4266	259.324	3498	208.18	3095	150.16
623	5000.67	215.352	4364.33	972.083	2397	368.737	1895.33	166.121	1736.67	312.612
638	3371.67	136.647	3249	270.734	1634.33	250.5	1311.67	162.608	1189.33	285.729
653	3270.67	399.292	2716.67	622.682	1145.67	28.2902	914.333	65.5769	856.667	210.918

## Sheet: 2d
Fig. 2d intensiometric data																	average and standard deviation
	triplo 1	triplo 1	triplo 1	triplo 1	triplo 1	triplo 2	triplo 2	triplo 2	triplo 2	triplo 2	triplo 3	triplo 3	triplo 3	triplo 3	triplo 3			avg	stdev
	50 nM	5 nM	1 nM	0.5 nM	0 nM	50 nM	5 nM	1 nM	0.5 nM	0 nM	50 nM	5 nM	1 nM	0.5 nM	0 nM			50 nM		5 nM		1 nM		0.5 nM		0 nM
Time	RLU	RLU	RLU	RLU	RLU	RLU	RLU	RLU	RLU	RLU	RLU	RLU	RLU	RLU	RLU		Time	RLU	RLU	RLU	RLU	RLU	RLU	RLU	RLU	RLU	RLU
min	Counts/s	Counts/s	Counts/s	Counts/s	Counts/s	Counts/s	Counts/s	Counts/s	Counts/s	Counts/s	Counts/s	Counts/s	Counts/s	Counts/s	Counts/s		min	Counts/s	Counts/s	Counts/s	Counts/s	Counts/s	Counts/s	Counts/s	Counts/s	Counts/s	Counts/s
0	2005071	2787359	688465	256097	11403	2102920	2823593	700559	220811	12384	2865452	2645332	570056	197860	11503		0	2324481	471042	2.75209e+06	94217.4	653027	72108.7	224923	29335.4	11763.3	539.834
0.98723	2096767	2949534	710761	266622	11523	2323661	2994499	735903	233163	12685	2993385	2923612	611206	212064	12094		0.98723	2471271	466179	2.95588e+06	35867.3	685957	65945.3	237283	27511.4	12100.7	581.029
1.98727	2134840	3029062	722410	275762	11827	2425116	3073896	754913	238927	12908	3072719	3055924	630669	224755	11596		1.98727	2544225	480150	3.05296e+06	22563.4	702664	64432.7	246481	26329.3	12110.3	700.389
2.98728	2161779	3059277	737712	276929	12701	2495244	3097754	773701	242572	12651	3109199	3118320	647090	225578	11420		2.98728	2.58874e+06	480580	3.09178e+06	29970.9	719501	65240.5	248360	26160.2	12257.3	725.583
3.98713	2169871	3078691	740261	283345	12110	2522639	3133093	782624	244182	13181	3141703	3144479	655160	233825	12300		3.98713	2.6114e+06	491959	3.11875e+06	35159.8	726015	64915.2	253784	26119.1	12530.3	571.446
4.98712	2179726	3075191	738828	284214	12864	2544630	3127007	784688	249420	13195	3157884	3154669	660122	238114	11973		4.98712	2.62741e+06	494306	3.11896e+06	40346.1	727879	63000.6	257249	24026.6	12677.3	632.024
5.98705	2173664	3049222	745641	286817	12340	2549329	3126976	780324	251070	13101	3157295	3145514	665529	240448	11939		5.98705	2.62676e+06	496366	3.10724e+06	51090.6	730498	58876.6	259445	24292.5	12460	590.221
6.98698	2160583	3043753	739046	285029	13376	2538673	3118182	785026	249432	13837	3146638	3133808	662673	238453	12795		6.98698	2615298	497473	3098581	48120.9	728915	61802.4	257638	24348.2	13336	522.15
7.9869	2130145	3021805	735647	283620	12588	2522942	3087293	776331	253747	13399	3140213	3110837	660972	238015	12598		7.9869	2.59777e+06	509174	3.07331e+06	46133.3	724317	58508.2	258461	23165	12861.7	465.371
8.98687	2132518	2981388	735099	284838	12860	2502981	3067226	779468	248851	13320	3111430	3086922	661403	239750	12940		8.98687	2.58231e+06	494254	3.04518e+06	56115.2	725323	59636.5	257813	23842.6	13040	245.764
9.98675	2106080	2950175	730646	286646	12914	2496121	3049118	769901	251587	13595	3102668	3066727	658740	234843	13525		9.98675	2.56829e+06	502198	3.02201e+06	62828	719762	56374	257692	26435.6	13344.7	374.607
10.9868	2091645	2917491	721804	283349	13486	2468861	3011685	763426	247851	12915	3067904	3028453	651171	234711	12915		10.9868	2.5428e+06	492312	2.98588e+06	59813.9	712134	56748.9	255304	25160.9	13105.3	329.667
11.9866	2061675	2881514	716368	281377	13131	2448571	2982421	756259	250700	13792	3030162	3004586	645101	235844	12840		11.9866	2.51347e+06	487494	2.95617e+06	65600.1	705909	56312.2	255974	23220.1	13254.3	487.836
12.9866	2045974	2864266	713451	280020	12873	2436669	2943170	754681	246083	12984	3028949	2974404	637438	230989	12683		12.9866	2503864	494921	2927280	56762.3	701857	59475.2	252364	25111.7	12846.7	152.218
13.9865	2025478	2813550	703389	275534	12946	2399863	2907298	749613	247626	13317	2989185	2918279	636564	234876	12796		13.9865	2.47151e+06	485832	2879709	57557.8	696522	56836.5	252679	20794.6	13019.7	268.198
14.9865	1978726	2787208	695041	274493	12945	2381047	2871989	737694	243376	13115	2952887	2887227	625530	232343	13236		14.9865	2.43755e+06	489533	2848808	53888.5	686088	56615.4	250071	21857.9	13098.7	146.186
15.9865	1969014	2740234	693555	271186	12251	2360180	2839183	730946	240911	13202	2921171	2826246	619403	226777	13322		15.9865	2.41679e+06	478596	2.80189e+06	53784	681301	56772.1	246291	22688.1	12925	586.777
16.9864	1942305	2704974	682890	272918	12444	2332156	2804708	724283	239252	13625	2887086	2815229	616739	227998	13425		16.9864	2.38718e+06	474788	2.77497e+06	60846.4	674637	54244.9	246723	23373.3	13164.7	632.076
17.9864	1919989	2669833	674140	266043	12401	2296520	2773911	718577	236327	13432	2850357	2772596	607568	224042	14193		17.9864	2355622	467991	2738780	59713.5	666762	55871.1	242137	21594.9	13342	899.384
18.9863	1879631	2630200	667542	268868	12679	2276141	2730278	706954	234325	12989	2818918	2734275	609260	222238	13049		18.9863	2.3249e+06	471538	2698251	58967.8	661252	49149.8	241810	24199.4	12905.7	198.578
19.9863	1869292	2597670	660637	264853	11994	2249256	2697928	703043	232948	13075	2783774	2698293	595008	218355	14047		19.9863	2300774	459413	2.66463e+06	57989.6	652896	54431.9	238719	23780.1	13038.7	1026.98
20.9862	1841348	2554161	654538	261651	11728	2218806	2652489	692704	228905	13481	2747419	2664178	586930	216221	12790		20.9862	2269191	455132	2.62361e+06	60427.3	644724	53565.6	235592	23441.7	12666.3	883.019
21.9862	1816254	2512149	640515	260316	12491	2204184	2616508	685562	231674	13021	2712742	2632403	582064	213666	13152		21.9862	2.24439e+06	449595	2587020	65325.4	636047	51893.5	235219	23526.1	12888	349.996
22.9861	1791198	2475726	638482	256832	12290	2166068	2581525	672938	228220	13952	2680183	2579677	577420	213941	13582		22.9861	2212483	446306	2.54564e+06	60556.7	629613	48372.6	232998	21841	13274.7	872.583
23.9861	1771936	2446601	630735	250370	12088	2143744	2535600	671917	224654	13510	2645504	2540852	566038	211792	13049		23.9861	2.18706e+06	438392	2.50768e+06	52964.9	622897	53372.9	228939	19642.7	12882.3	725.503
24.986	1749305	2392510	619962	251333	12116	2111249	2512227	660714	222174	13488	2599640	2512445	561825	211810	13588		24.986	2153398	426732	2472394	69181.7	614167	49698.5	228439	20492.8	13064	822.513
25.9859	1719710	2372252	613337	244514	11982	2077698	2484258	655816	218814	13224	2568744	2468875	556723	208177	13985		25.9859	2.12205e+06	426251	2441795	60715.2	608625	49714.2	223835	18681.6	13063.7	1011.08
26.9859	1696641	2335289	605411	244865	12135	2057104	2437414	645150	219103	13467	2534234	2429448	548970	205890	14008		26.9859	2095993	420149	2400717	56802.1	599844	48331.1	223286	19821.3	13203.3	963.936
Fig. 2d ratiometric data
	triplo 1	triplo 1	triplo 1	triplo 1	triplo 1	triplo 1	triplo 1	triplo 1	triplo 1	triplo 1	triplo 2	triplo 2	triplo 2	triplo 2	triplo 2	triplo 2	triplo 2	triplo 2	triplo 2	triplo 2	triplo 3	triplo 3	triplo 3	triplo 3	triplo 3	triplo 3	triplo 3	triplo 3	triplo 3	triplo 3
	50 nM		5 nM		1 nM		0.5 nM		0 nM		50 nM		5 nM		1 nM		0.5 nM		0 nM		50 nM		5 nM		1 nM		0.5 nM		0 nM
Time	RLU at 458 nm	RLU at 518 nm	RLU at 458 nm	RLU at 518 nm	RLU at 458 nm	RLU at 518 nm	RLU at 458 nm	RLU at 518 nm	RLU at 458 nm	RLU at 518 nm	RLU at 458 nm	RLU at 518 nm	RLU at 458 nm	RLU at 518 nm	RLU at 458 nm	RLU at 518 nm	RLU at 458 nm	RLU at 518 nm	RLU at 458 nm	RLU at 518 nm	RLU at 458 nm	RLU at 518 nm	RLU at 458 nm	RLU at 518 nm	RLU at 458 nm	RLU at 518 nm	RLU at 458 nm	RLU at 518 nm	RLU at 458 nm	RLU at 518 nm
min	Counts/s	Counts/s	Counts/s	Counts/s	Counts/s	Counts/s	Counts/s	Counts/s	Counts/s	Counts/s	Counts/s	Counts/s	Counts/s	Counts/s	Counts/s	Counts/s	Counts/s	Counts/s	Counts/s	Counts/s	Counts/s	Counts/s	Counts/s	Counts/s	Counts/s	Counts/s	Counts/s	Counts/s	Counts/s	Counts/s
0	175228	63739	120361	52870	36076	25460	14353	18052	2106	14109	168639	70502	162046	71427	37121	26106	15907	20470	2187	14179	204682	84301	145515	60886	25112	22270	15747	18215	2119	14553
2.91413	170525	64627	119127	53488	35623	25880	14371	17772	2178	13704	163220	70159	161475	68703	37029	26238	15270	19702	2052	14554	201268	81153	142989	60756	24853	21854	16196	18314	2270	15020
5.82737	162263	59561	115638	51155	34012	24351	13645	16837	2006	13782	161337	67260	158055	67172	35122	25545	15045	18842	2125	13879	195235	79328	139996	59632	24289	22122	15404	18706	2145	14616
8.74072	158809	59219	113539	49095	34363	24483	13468	17499	2081	13209	155205	65335	152909	65488	35350	24656	14537	19054	1966	13177	189270	76138	135974	58093	23460	21461	15340	18333	2109	13252
11.654	150674	56251	110448	48450	33380	23228	13249	16300	1886	12986	148566	63267	148307	64344	33376	23841	14335	19063	2186	12552	179679	75210	131126	56590	23555	21021	14526	17058	2159	13137
14.5678	145529	54080	106599	46620	31536	22492	12758	15424	1945	12619	142256	60874	143062	61847	32700	23419	14004	17558	1979	12310	171874	69647	127850	52389	22875	19943	13987	17168	1969	12662
17.482	139343	51363	103515	45524	30966	22291	12249	15618	1836	12591	137960	58399	141076	60524	32089	22583	13697	17433	1955	12608	165789	67359	123216	51772	21953	19325	14076	16642	2040	12261
20.3961	131767	48990	98582	43868	29621	21482	12225	14329	1863	11763	129796	55908	135793	58093	30530	21683	13454	16756	1989	11639	157741	64104	118480	49607	21502	18690	13068	15873	1751	11790
23.3105	125681	46411	97295	41460	28878	20619	12054	14788	1801	11491	123982	53036	132096	56453	30028	20218	12794	16370	1811	11534	150001	60375	113816	48400	20672	18196	12832	15427	1828	11264
26.225	121853	44871	92570	41146	28760	20339	11611	14324	1816	11082	120152	51407	125958	53698	28705	20290	12523	15808	1714	10400	144587	59595	110210	46418	19907	17959	12570	15072	1785	11190
Fig. 2d blue/green ratios																	average and standard deviation
	triplo 1	triplo 1	triplo 1	triplo 1	triplo 1	triplo 2	triplo 2	triplo 2	triplo 2	triplo 2	triplo 3	triplo 3	triplo 3	triplo 3	triplo 3			avg	stdev
	50 nM	5 nM	1 nM	0.5 nM	0 nM	50 nM	5 nM	1 nM	0.5 nM	0 nM	50 nM	5 nM	1 nM	0.5 nM	0 nM			50 nM		5 nM		1 nM		0.5 nM		0 nM
Time	Blue/green ratio	Blue/green ratio	Blue/green ratio	Blue/green ratio	Blue/green ratio	Blue/green ratio	Blue/green ratio	Blue/green ratio	Blue/green ratio	Blue/green ratio	Blue/green ratio	Blue/green ratio	Blue/green ratio	Blue/green ratio	Blue/green ratio		Time	Blue/green ratio	Blue/green ratio	Blue/green ratio	Blue/green ratio	Blue/green ratio	Blue/green ratio	Blue/green ratio	Blue/green ratio	Blue/green ratio	Blue/green ratio
min																	min
0	2.74915	2.27655	1.41697	0.79509	0.14927	2.39197	2.26869	1.42193	0.77709	0.15424	2.42799	2.38996	1.12762	0.86451	0.14561		0	2.52304	0.19664	2.31173	0.06786	1.32217	0.16851	0.81223	0.04616	0.1497	0.00433
2.91413	2.6386	2.22717	1.37647	0.80863	0.15893	2.32643	2.35033	1.41127	0.77505	0.14099	2.48011	2.3535	1.13723	0.88435	0.15113		2.91413	2.48171	0.15609	2.31033	0.07204	1.30832	0.14919	0.82268	0.05599	0.15035	0.009
5.82737	2.72432	2.26054	1.39674	0.81042	0.14555	2.39871	2.35299	1.37491	0.79848	0.15311	2.46111	2.34767	1.09796	0.82348	0.14676		5.82737	2.52804	0.17282	2.3204	0.05191	1.28987	0.16656	0.81079	0.0125	0.14847	0.00406
8.74072	2.68172	2.31264	1.40355	0.76964	0.15754	2.37553	2.33492	1.43373	0.76294	0.1492	2.48588	2.34063	1.09315	0.83674	0.15915		8.74072	2.51438	0.15508	2.32939	0.01479	1.31014	0.18853	0.78977	0.04081	0.1553	0.00534
11.654	2.6786	2.27963	1.43706	0.81282	0.14523	2.34824	2.30491	1.39994	0.75198	0.17416	2.38903	2.31712	1.12055	0.85157	0.16434		11.654	2.47196	0.18012	2.30055	0.01912	1.31918	0.17302	0.80546	0.0502	0.16124	0.01471
14.5678	2.69099	2.28655	1.4021	0.82715	0.15413	2.33689	2.31316	1.3963	0.79759	0.16076	2.46779	2.4404	1.14702	0.81471	0.1555		14.5678	2.49856	0.17905	2.3467	0.08223	1.31514	0.14563	0.81315	0.01485	0.1568	0.0035
17.482	2.71291	2.27386	1.38917	0.78429	0.14582	2.36237	2.33091	1.42094	0.78569	0.15506	2.46127	2.37997	1.13599	0.84581	0.16638		17.482	2.51218	0.18073	2.32825	0.05311	1.31537	0.15615	0.80526	0.03512	0.15575	0.0103
20.3961	2.68967	2.24724	1.37888	0.85316	0.15838	2.3216	2.33751	1.40802	0.80294	0.17089	2.4607	2.38837	1.15045	0.82328	0.14852		20.3961	2.49066	0.18586	2.32437	0.07148	1.31245	0.14105	0.82646	0.02526	0.15926	0.01121
23.3105	2.708	2.34672	1.40055	0.81512	0.15673	2.3377	2.33993	1.48521	0.78155	0.15701	2.48449	2.35157	1.13607	0.83179	0.16229		23.3105	2.51006	0.18647	2.34607	0.00585	1.34061	0.18212	0.80949	0.02559	0.15868	0.00313
26.225	2.71563	2.24979	1.41403	0.8106	0.16387	2.33727	2.34567	1.41474	0.79219	0.16481	2.42616	2.37429	1.10847	0.834	0.15952		26.225	2.49302	0.19784	2.32325	0.06521	1.31241	0.17662	0.81226	0.02095	0.16273	0.00282

## Sheet: 2e
Fig. 2e experimental data
	triplo 1	triplo 2	triplo 3	triplo 1	triplo 2	triplo 3	triplo 1	triplo 2	triplo 3	average	standard deviation
Concentration	RLU at 458 nm	RLU at 458 nm	RLU at 458 nm	RLU at 518 nm	RLU at 518 nm	RLU at 518 nm	Blue/green ratio	Blue/green ratio	Blue/green ratio	Blue/green ratio	Blue/green ratio
nM	Counts/s	Counts/s	Counts/s	Counts/s	Counts/s	Counts/s
50	186478	171240	210458	89457	83476	99221	2.08455	2.05137	2.1211	2.08568	0.03488
10	323106	288122	358693	138022	124427	150190	2.34097	2.31559	2.38826	2.34828	0.03688
5	109576	181973	165879	65887	89127	82324	1.66309	2.04173	2.01495	1.90659	0.2113
1	33985	41526	33549	38686	45001	39692	0.87848	0.92278	0.84523	0.88217	0.0389
0.5	15760	18901	13946	34052	37516	30302	0.46282	0.50381	0.46023	0.47562	0.02445
0.1	5202	5352	6037	27511	28581	31639	0.18909	0.18726	0.19081	0.18905	0.00178
0.05	3919	4017	4150	28363	28765	29585	0.13817	0.13965	0.14027	0.13937	0.00108
0.01	3030	2911	3058	30395	30987	28108	0.09969	0.09394	0.10879	0.10081	0.00749
0.005	3126	2894	3136	31769	31612	31552	0.0984	0.09155	0.09939	0.09645	0.00427
0.001	3139	2809	3187	33438	30737	31731	0.09388	0.09139	0.10044	0.09523	0.00468
0	2908	3197	2656	31248	32198	26621	0.09306	0.09929	0.09977	0.09737	0.00374

## Sheet: 2g
Fig. 2g dose-response curve with digital camera
	triplo 1		triplo 2		triplo 3		triplo 1	triplo 2	triplo 3	average	standard deviation
Concentration	Intensity green channel	Intensity blue channel	Intensity green channel	Intensity blue channel	Intensity green channel	Intensity blue channel	Blue/green ratio	Blue/green ratio	Blue/green ratio	Blue/green ratio	Blue/green ratio
nM	a.u.	a.u.	a.u.	a.u.	a.u.	a.u.
50	156.622	214.277	148.831	210.915	160.961	218.061	1.36812	1.41714	1.35474	1.38	0.03285
10	188.397	230.687	180.666	227.447	186.296	230.251	1.22447	1.25894	1.23594	1.23978	0.01755
5	151.806	200.179	173.651	227.205	164.788	222.888	1.31865	1.3084	1.35257	1.32654	0.02312
1	122.005	121.573	131.729	137.726	117.397	117.211	0.99646	1.04553	0.99842	1.01347	0.02778
0.5	112.055	77.842	120.79	89.122	101.822	69.299	0.69468	0.73783	0.68059	0.70436	0.02982
0.1	102.13	36.175	103.611	37.47	108.05	39.628	0.35421	0.36164	0.36676	0.36087	0.00631
0.05	105.466	31.175	105.892	30.572	102.665	32.855	0.29559	0.28871	0.32002	0.30144	0.01645
0.01	108.826	26.724	109.835	27.697	97.984	26.329	0.24557	0.25217	0.26871	0.25548	0.01192
0.005	107.182	26.22	104.421	26.872	105.138	26.497	0.24463	0.25734	0.25202	0.25133	0.00638
0.001	108.94	26.806	103.351	24.688	101.923	26.326	0.24606	0.23888	0.25829	0.24774	0.00982
Fig. 2g correlation data
	triplo 1, platereader	triplo 1, camera	triplo 2, platereader	triplo 2, camera	triplo 3, platereader	triplo 3, camera	average, platereader	standard deviation, platereader	average, camera	standard deviation, camera
Concentration	Blue/green ratio	Blue/green ratio	Blue/green ratio	Blue/green ratio	Blue/green ratio	Blue/green ratio	Blue/green ratio	Blue/green ratio	Blue/green ratio	Blue/green ratio
nM
1	0.87848	0.99646	0.92278	1.04553	0.84523	0.99842	0.88217	0.0389	1.01347	0.02778
0.5	0.46282	0.69468	0.50381	0.73783	0.46023	0.68059	0.47562	0.02445	0.70436	0.02982
0.1	0.18909	0.35421	0.18726	0.36164	0.19081	0.36676	0.18905	0.00178	0.36087	0.00631
0.05	0.13817	0.29559	0.13965	0.28871	0.14027	0.32002	0.13937	0.00108	0.30144	0.01645
0.01	0.09969	0.24557	0.09394	0.25217	0.10879	0.26871	0.10081	0.00749	0.25548	0.01192
0.005	0.0984	0.24463	0.09155	0.25734	0.09939	0.25202	0.09645	0.00427	0.25133	0.00638
0.001	0.09388	0.24606	0.09139	0.23888	0.10044	0.25829	0.09523	0.00468	0.24774	0.00982
Fig. 2g linear fit data
Blue/green ratio, platereader	Blue/green ratio, camera
0.09523	0.26109
0.11571	0.2815
0.1362	0.3019
0.15668	0.3223
0.17716	0.3427
0.19764	0.36311
0.21812	0.38351
0.2386	0.40391
0.25908	0.42431
0.27956	0.44472
0.30004	0.46512
0.32052	0.48552
0.341	0.50592
0.36148	0.52633
0.38196	0.54673
0.40244	0.56713
0.42293	0.58753
0.44341	0.60794
0.46389	0.62834
0.48437	0.64874
0.50485	0.66914
0.52533	0.68955
0.54581	0.70995
0.56629	0.73035
0.58677	0.75075
0.60725	0.77116
0.62773	0.79156
0.64821	0.81196
0.66869	0.83236
0.68917	0.85277
0.70965	0.87317
0.73014	0.89357
0.75062	0.91397
0.7711	0.93438
0.79158	0.95478
0.81206	0.97518
0.83254	0.99558
0.85302	1.01599
0.8735	1.03639

## Sheet: 2h
Fig. 2h experimental data 100% plasma
	triplo 1		triplo 2		triplo 3		triplo 1	triplo 2	triplo 3	triplo 1	triplo 2	triplo 3	average	standard deviation
Concentration	RLU at 458 nm	RLU at 518 nm	RLU at 458 nm	RLU at 518 nm	RLU at 458 nm	RLU at 518 nm	Blue/green ratio	Blue/green ratio	Blue/green ratio	Normalized ratio	Normalized ratio	Normalized ratio	Normalized ratio	Normalized ratio
nM	Counts/s	Counts/s	Counts/s	Counts/s	Counts/s	Counts/s
50	1555	1807	1550	1799	1923	2000	0.86054	0.86159	0.9615	1.51275	1.51459	1.69022	1.57252	0.10194
10	2218	2120	2365	2311	2299	2184	1.04623	1.02337	1.05266	1.83916	1.79898	1.85047	1.82954	0.02706
5	2369	2194	2294	2223	2280	2180	1.07976	1.03194	1.04587	1.89812	1.81405	1.83854	1.85023	0.04324
1	1466	1813	1501	1738	1520	1832	0.8086	0.86364	0.82969	1.42145	1.51819	1.45852	1.46605	0.04881
0.5	1125	1564	1183	1638	1217	1640	0.71931	0.72222	0.74207	1.26448	1.2696	1.30449	1.27952	0.02178
0.1	775	1317	793	1465	826	1529	0.58846	0.5413	0.54022	1.03445	0.95155	0.94966	0.97855	0.04842
0.05	725	1328	718	1455	724	1410	0.54593	0.49347	0.51348	0.9597	0.86747	0.90264	0.90994	0.04654
0.01	716	1334	680	1361	686	1427	0.53673	0.49963	0.48073	0.94352	0.87831	0.84507	0.88897	0.05008
0.005	704	1412	776	1434	739	1352	0.49858	0.54114	0.5466	0.87646	0.95128	0.96086	0.92953	0.04621
0.001	742	1407	691	1287	779	1463	0.52736	0.53691	0.53247	0.92705	0.94383	0.93603	0.93564	0.0084
0	798	1378	728	1297	770	1360	0.5791	0.5613	0.56618	1.018	0.9867	0.99528	1	0.01617
Fig. 2h experimental data 20% plasma
	triplo 1		triplo 2		triplo 3		triplo 1	triplo 2	triplo 3	triplo 1	triplo 2	triplo 3	average	standard deviation
Concentration	RLU at 458 nm	RLU at 518 nm	RLU at 458 nm	RLU at 518 nm	RLU at 458 nm	RLU at 518 nm	Blue/green ratio	Blue/green ratio	Blue/green ratio	Normalized ratio	Normalized ratio	Normalized ratio	Normalized ratio	Normalized ratio
nM	Counts/s	Counts/s	Counts/s	Counts/s	Counts/s	Counts/s
50	7298	5941	7659	6235	9192	7042	1.22841	1.22839	1.30531	3.16348	3.16342	3.36152	3.22947	0.11435
10	18428	10317	18468	10396	16313	9148	1.78618	1.77645	1.78323	4.59988	4.57483	4.59229	4.589	0.01284
5	21439	11458	18510	9975	22419	11925	1.87109	1.85564	1.88	4.81856	4.77876	4.84149	4.81294	0.03174
1	13120	8362	12245	7749	12621	7895	1.569	1.5802	1.59861	4.04059	4.06944	4.11683	4.07562	0.03849
0.5	8285	6445	8263	6763	8228	6462	1.28549	1.2218	1.27329	3.31048	3.14644	3.27906	3.24533	0.08707
0.1	3005	4741	2920	4633	2896	4670	0.63383	0.63026	0.62013	1.63228	1.62309	1.59699	1.61746	0.01831
0.05	2163	4270	1995	3873	2292	4574	0.50656	0.5151	0.50109	1.30452	1.32653	1.29045	1.30716	0.01819
0.01	1564	4024	1484	3521	1540	3831	0.38867	0.42147	0.40198	1.00092	1.0854	1.03521	1.04051	0.04249
0.005	1453	3987	1516	3998	1465	3762	0.36443	0.37919	0.38942	0.93851	0.97651	1.00286	0.97263	0.03235
0.001	1454	3790	1406	3785	1374	3628	0.38364	0.37147	0.37872	0.98798	0.95662	0.97531	0.9733	0.01577
0	1394	3607	1449	3824	1412	3534	0.38647	0.37892	0.39955	0.99526	0.97582	1.02894	1.00001	0.02687

## Sheet: 3b
Fig. 3b experimental data
	triplo 1		triplo 2		triplo 3		triplo 1	triplo 2	triplo 3	average	standard deviation
Concentration	RLU at 458 nm	RLU at 518 nm	RLU at 458 nm	RLU at 518 nm	RLU at 458 nm	RLU at 518 nm	Blue/green ratio	Blue/green ratio	Blue/green ratio	Blue/green ratio	Blue/green ratio
nM	Counts/s	Counts/s	Counts/s	Counts/s	Counts/s	Counts/s
34.375	83946	68268	84505	69401	84065	68673	1.22965	1.21763	1.22413	1.22381	0.00602
6.875	127101	80728	131247	84158	135651	86135	1.57444	1.55953	1.57487	1.56961	0.00873
3.4375	156015	92069	156729	94109	159681	94571	1.69454	1.6654	1.68848	1.68281	0.01538
1.71875	178089	99728	181848	102157	185935	101771	1.78575	1.78008	1.82699	1.79761	0.02561
0.6875	92574	71356	89419	70272	91751	72046	1.29735	1.27247	1.27351	1.28111	0.01408
0.34375	47956	55211	49907	56450	51019	56914	0.8686	0.88409	0.89642	0.88304	0.01394
0.17188	31204	51691	29824	50371	31300	51958	0.60366	0.59209	0.60241	0.59939	0.00635
0.06875	17203	45422	17674	46740	16611	46779	0.37874	0.37813	0.3551	0.37066	0.01348
0.03438	11625	42736	11240	43738	11025	43700	0.27202	0.25698	0.25229	0.26043	0.01031
0.01719	7417	43281	7574	40281	7288	40276	0.17137	0.18803	0.18095	0.18012	0.00836
0.00688	5510	40085	5520	39655	5179	39312	0.13746	0.1392	0.13174	0.13613	0.0039
0.00344	4420	37968	4668	39748	5012	40444	0.11641	0.11744	0.12392	0.11926	0.00407
0.0006875	4103	37631	3936	38774	4165	39476	0.10903	0.10151	0.10551	0.10535	0.00376
0	3695	36810	3804	38823	4035	40847	0.10038	0.0979832	0.0987833	0.0990489	0.00122047

## Sheet: 3c
Fig. 3c ratiometric data
	triplo 1	triplo 1	triplo 1	triplo 1	triplo 1	triplo 1	triplo 1	triplo 1	triplo 1	triplo 1	triplo 1	triplo 1	triplo 2	triplo 2	triplo 2	triplo 2	triplo 2	triplo 2	triplo 2	triplo 2	triplo 2	triplo 2	triplo 2	triplo 2	triplo 3	triplo 3	triplo 3	triplo 3	triplo 3	triplo 3	triplo 3	triplo 3	triplo 3	triplo 3	triplo 3	triplo 3
	10 nM		5 nM		1 nM		0.5 nM		0.1 nM		0 nM		10 nM		5 nM		1 nM		0.5 nM		0.1 nM		0 nM		10 nM		5 nM		1 nM		0.5 nM		0.1 nM		0 nM
Time	RLU at 458 nm	RLU at 518 nm	RLU at 458 nm	RLU at 518 nm	RLU at 458 nm	RLU at 518 nm	RLU at 458 nm	RLU at 518 nm	RLU at 458 nm	RLU at 518 nm	RLU at 458 nm	RLU at 518 nm	RLU at 458 nm	RLU at 518 nm	RLU at 458 nm	RLU at 518 nm	RLU at 458 nm	RLU at 518 nm	RLU at 458 nm	RLU at 518 nm	RLU at 458 nm	RLU at 518 nm	RLU at 458 nm	RLU at 518 nm	RLU at 458 nm	RLU at 518 nm	RLU at 458 nm	RLU at 518 nm	RLU at 458 nm	RLU at 518 nm	RLU at 458 nm	RLU at 518 nm	RLU at 458 nm	RLU at 518 nm	RLU at 458 nm	RLU at 518 nm
min	Counts/s	Counts/s	Counts/s	Counts/s	Counts/s	Counts/s	Counts/s	Counts/s	Counts/s	Counts/s	Counts/s	Counts/s	Counts/s	Counts/s	Counts/s	Counts/s	Counts/s	Counts/s	Counts/s	Counts/s	Counts/s	Counts/s	Counts/s	Counts/s	Counts/s	Counts/s	Counts/s	Counts/s	Counts/s	Counts/s	Counts/s	Counts/s	Counts/s	Counts/s	Counts/s	Counts/s
0	97557	59789	105082	63724	45401	46001	25846	39918	9481	34854	4186	31571	98801	60537	100460	61543	42175	45429	26405	41203	9249	33864	4315	33119	99583	61789	99738	60428	44729	47336	26354	40658	9303	34218	4339	34767		1.63169	1.64902	0.986957	0.647477	0.27202	0.13259	1.63208	1.63235	0.928372	0.640851	0.273122	0.130288
2.82522	113449	67756	132222	72026	55199	50864	31167	44421	10583	35675	4540	31805	114988	67209	130728	70640	53754	50073	31991	42188	10784	35534	5020	33305	119074	67772	128004	69770	56500	51186	31792	44498	10238	34968	4772	34011		1.67438	1.83575	1.08523	0.701628	0.29665	0.142745	1.7109	1.85062	1.07351	0.758296	0.303484	0.150728
5.65098	122522	68625	144990	75756	61552	51884	34086	44023	11374	36028	4812	32766	123564	71149	142950	76069	60422	51398	36066	43571	11650	35419	5098	34642	125730	71297	141518	75285	64197	52729	37002	42814	11200	36588	4966	33804		1.78538	1.91391	1.18634	0.774277	0.315699	0.14686	1.73669	1.87921	1.17557	0.827752	0.32892	0.147162
8.4765	125356	71047	150912	78186	64666	53484	36875	43404	11900	35464	5113	32039	126095	71972	147989	78948	64351	54188	37594	44678	12245	34621	5218	32827	128818	71928	147285	76026	66491	53429	38599	44150	12351	36465	5205	34279		1.76441	1.93017	1.20907	0.849576	0.335552	0.159587	1.752	1.87451	1.18755	0.841443	0.353687	0.158955
11.3023	126376	70721	152927	79012	66164	53187	36812	43723	12452	34793	5203	31059	128480	71712	150309	79226	67396	52488	39475	42906	12721	34771	5237	32548	128650	71756	148272	76260	68438	53951	40115	43314	12896	34999	5363	33428		1.78697	1.93549	1.24399	0.841937	0.357888	0.16752	1.79161	1.89722	1.28403	0.920034	0.365851	0.160901
14.1271	125973	69987	151309	76730	67083	53099	38586	42932	12892	33977	5223	29923	125973	70671	150312	76402	67156	51347	40562	43657	13370	34613	5683	31689	129279	69866	147639	74741	69573	52122	40741	43766	13482	33569	5632	31444		1.79995	1.97197	1.26336	0.89877	0.379433	0.174548	1.78253	1.96738	1.30789	0.929106	0.386271	0.179337
16.9517	125826	67237	149791	76147	66988	51732	40037	42026	13235	33387	5140	29285	124932	69984	147772	74612	67203	50172	40698	42287	13699	33099	5801	30551	126109	67516	145521	73774	69975	52136	40939	41569	13068	32974	5668	30214		1.87138	1.96713	1.2949	0.952672	0.396412	0.175516	1.78515	1.98054	1.33945	0.962423	0.41388	0.189879
19.7774	121981	66463	146483	75158	67340	49586	39933	41114	13773	32412	5575	29636	121257	67891	143581	72901	67066	49385	40831	41163	13688	31950	5650	30309	124072	65943	140754	71165	68750	51381	41778	41849	13312	32401	5656	30804		1.83532	1.949	1.35804	0.971275	0.424935	0.188116	1.78605	1.96953	1.35802	0.991935	0.428419	0.186413
22.6032	118381	65155	141971	72325	66389	48969	39887	40150	13970	32558	5659	27810	119016	64936	140995	72653	67163	49247	41729	40477	14189	31281	5683	28744	119792	64406	137421	69056	68055	50338	41915	41222	14066	32699	5785	29385		1.81691	1.96296	1.35574	0.99345	0.42908	0.203488	1.83282	1.94066	1.3638	1.03093	0.453598	0.197711
25.4289	116286	62136	138907	70068	65763	47998	39274	38990	13744	31747	5856	27250	116022	64246	136051	69564	65864	47742	40906	39735	14325	30546	6037	28151	116783	63109	134715	67960	68422	48930	42593	39588	14000	31367	5468	28586		1.87148	1.98246	1.37012	1.00728	0.432923	0.214899	1.8059	1.95577	1.37958	1.02947	0.468965	0.214451
28.2535	112841	60971	133524	67626	64459	47349	39662	38957	14266	30312	5672	27700	112281	62250	131476	66078	64875	46548	40644	39153	14424	30225	6094	27787	112559	60222	129052	65771	66002	47774	41935	38897	14007	29861	6152	28232		1.85073	1.97445	1.36136	1.0181	0.470639	0.204765	1.80371	1.98971	1.39372	1.03808	0.477221	0.219311
31.0781	109563	60050	130065	66140	63968	46087	39640	38045	13944	30282	5939	25661	107991	59667	126447	65440	64599	46229	40742	38850	14596	28669	6351	27235	107868	59443	125404	62985	66001	46392	41014	38312	14189	29511	6072	26861		1.82453	1.96651	1.38798	1.04192	0.460472	0.231441	1.80989	1.93226	1.39737	1.0487	0.509121	0.233193
33.9025	104901	57163	126456	63781	63134	44875	39112	37673	14294	28856	5750	25501	105024	57939	123127	63053	62946	45131	40802	38320	14618	29112	6397	26549	104690	57578	122834	61474	64726	45338	41370	37776	14369	28585	6264	26435		1.83512	1.98266	1.40689	1.0382	0.495356	0.225481	1.81267	1.95275	1.39474	1.06477	0.50213	0.240951
36.727	103342	56279	122760	62654	63089	44227	38430	36519	14591	29470	5873	26071	102794	54990	120074	61359	62087	43682	39680	36987	15206	28927	6360	26028	102008	55301	116043	59326	64465	44733	40998	37471	14488	28129	6288	25936		1.83624	1.95933	1.42648	1.05233	0.495114	0.225269	1.86932	1.95691	1.42134	1.07281	0.525668	0.244352
39.5517	99272	53342	120017	59358	60763	43284	37443	36241	14560	29160	5763	24540	99100	54231	115979	58069	60520	43224	39635	36617	14956	28394	6315	25761	98326	53434	112749	57643	63314	43828	40092	36290	15144	27341	6639	26125		1.86105	2.02192	1.40382	1.03317	0.499314	0.234841	1.82737	1.99726	1.40015	1.08242	0.526731	0.245138
42.3764	97098	51982	114087	59095	58680	42346	37452	35131	14136	28670	5695	24225	95480	53095	112654	57320	59750	41900	39809	36545	15024	27888	6308	25093	95585	53231	108411	56927	62301	43027	40953	35675	14726	27671	6131	24930		1.86792	1.93057	1.38573	1.06607	0.493059	0.235088	1.79829	1.96535	1.42601	1.08931	0.538726	0.251385
45.2009	93461	51978	110078	57594	58729	42026	36865	34501	13966	27732	5811	23710	92215	51498	108274	55661	58591	41275	38950	35970	14567	28204	6411	25637	92002	51623	104781	55044	60291	41536	39239	34936	14628	26261	6434	24643		1.79809	1.91128	1.39744	1.06852	0.503606	0.245086	1.79065	1.94524	1.41953	1.08285	0.516487	0.250068
48.0255	89947	49008	104762	55364	56817	40673	37403	33814	14425	27143	5823	23100	89675	49924	104134	53923	56776	40379	37899	35086	14948	26269	6300	23480	88413	49172	101340	52133	58513	41212	39261	34684	14422	26253	6259	24511		1.83535	1.89224	1.39692	1.10614	0.531445	0.252078	1.79623	1.93116	1.40608	1.08017	0.569036	0.268313
50.8501	87918	47610	101622	53041	55857	39098	35957	32512	13778	24866	6080	21958	86259	47337	100777	52883	55487	39816	37890	33115	15127	26576	6564	23591	84381	48264	96875	49425	57653	38815	37900	33740	14468	25240	6479	22956		1.84663	1.91591	1.42864	1.10596	0.55409	0.276892	1.82223	1.90566	1.39359	1.14419	0.569198	0.278242
53.6746	82844	47150	98699	50656	55205	37795	35113	32722	14139	24425	6038	21403	82429	46442	96113	50497	53867	37686	37424	32624	15501	25716	6512	22862	81502	46758	93306	47897	56901	38372	37452	32113	14238	25374	6120	22764		1.75703	1.94842	1.46064	1.07307	0.578874	0.28211	1.77488	1.90334	1.42936	1.14713	0.602776	0.284839
56.4991	80241	44400	95155	48814	53598	36981	34891	31066	13911	23943	5950	21074	79376	45081	92365	48863	53222	36932	36768	31691	14881	24779	6254	22440	79659	44068	90407	47070	55680	37117	36741	31669	14423	24187	6012	22115		1.80723	1.94934	1.44934	1.12312	0.581005	0.282338	1.76074	1.89029	1.44108	1.1602	0.600549	0.278699
59.3278	78060	43790	89169	47735	51767	36638	34565	30952	13808	24193	6070	20266	76614	43006	88324	46678	51604	36780	35651	30963	14362	24019	6318	20971	76524	42973	86057	46204	53032	36007	36290	31034	14252	22728	6124	21031		1.7826	1.868	1.41293	1.11673	0.570744	0.299516	1.78147	1.8922	1.40305	1.15141	0.597943	0.301273
62.1521	76054	41373	88139	46237	51632	34469	33376	29665	13908	22902	5958	19687	73604	42184	85634	44668	51111	35274	35527	30089	14765	23814	6346	21156	72961	42239	81256	43012	51971	35622	35655	30426	14160	23092	6073	20641		1.83825	1.90624	1.49793	1.1251	0.607283	0.302636	1.74483	1.91712	1.44897	1.18073	0.620013	0.299962
64.977	71825	41516	84211	44697	50677	35406	32556	29526	13574	22855	5785	19987	72555	40760	82369	42649	50279	33998	34996	29363	14428	22036	6272	19667	71033	40471	79465	42153	50690	34264	34937	29043	13912	22421	6024	20469		1.73006	1.88404	1.43131	1.10262	0.593918	0.289438	1.78005	1.93132	1.47888	1.19184	0.654747	0.31891
67.8017	69626	39918	81548	41959	48541	33277	32695	28610	13388	22597	5783	18465	69963	39178	79020	41872	48275	33070	33616	28241	14316	21799	6260	20086	69414	38693	76467	39804	49766	33261	33887	28583	13493	22570	5970	19750		1.74423	1.94352	1.4587	1.14278	0.592468	0.313187	1.78577	1.88718	1.45978	1.19033	0.656727	0.31166
70.6261	67451	38125	77601	42207	47383	32834	31196	27706	13994	21211	5815	17970	66260	37967	76605	40498	48218	32160	34116	27848	14370	21472	6047	19536	66524	38680	73564	39306	49219	31661	34367	27772	13700	21737	6286	19027		1.76921	1.83858	1.44311	1.12597	0.659752	0.323595	1.7452	1.89157	1.49932	1.22508	0.669244	0.309531
73.4505	64949	36413	74504	39607	46442	32162	30799	27159	13271	21093	5843	18058	65241	37468	73359	39715	46342	31173	33306	27746	13964	21413	6085	19109	63961	36413	71860	37817	47442	31700	33302	26633	13199	21381	6062	17733		1.78368	1.88108	1.444	1.13403	0.629166	0.323569	1.74125	1.84714	1.48661	1.20039	0.652127	0.318436
76.2749	62410	35623	72301	39513	45389	31634	30287	26197	13099	21190	5717	17369	63759	35961	70876	38185	44979	30732	32477	27169	13963	20382	6224	17840	61859	35324	69031	36423	46565	30927	32374	26838	13355	20111	5931	17829		1.75196	1.8298	1.43482	1.15612	0.618169	0.32915	1.773	1.85612	1.46359	1.19537	0.685065	0.348879
79.0996	61061	34927	69315	37385	44558	29557	30217	26359	13044	19161	5682	17476	60819	35166	68336	36998	44427	30073	32054	26251	13433	20533	6101	17362	60310	33600	65840	34394	45975	30421	32274	25561	12751	19682	5938	17427		1.74825	1.85409	1.50753	1.14636	0.680758	0.325132	1.72948	1.84702	1.47731	1.22106	0.654215	0.3514
81.9239	60083	33119	67990	36033	42674	29788	29135	24978	13435	19267	5830	16644	58846	34010	66112	35495	42571	29560	31283	25553	13596	19858	6195	16980	57607	32967	64072	35130	44615	29305	31369	24224	12476	19630	5915	17565		1.81416	1.88688	1.43259	1.16643	0.697306	0.350276	1.73026	1.86257	1.44016	1.22424	0.684661	0.364841
84.749	57204	32275	65039	35025	42280	29841	29037	24189	12563	19466	5768	15407	56848	32416	63450	34112	42273	28923	30228	24705	13830	19905	6132	16377	54917	31617	61706	33622	43410	27549	30582	24238	12905	19016	5958	16474		1.77239	1.85693	1.41684	1.20042	0.645382	0.374375	1.7537	1.86005	1.46157	1.22356	0.6948	0.374428
87.5748	54791	31848	64093	34924	41273	27742	28672	23606	12818	18850	5647	15924	54338	31462	61133	32386	40773	28344	29115	24642	13395	18021	6028	16515	53221	30723	59896	31848	42292	28143	29993	24425	12422	18102	6260	15989		1.72039	1.83521	1.48774	1.21461	0.68	0.354622	1.7271	1.88764	1.43851	1.18152	0.743299	0.365002
90.4003	53024	30897	60325	33468	41021	26542	27410	22413	12374	18178	5483	15096	53121	30745	59865	31892	40078	26607	29019	24496	12910	19105	6079	15491	52551	30001	57268	30468	40646	26949	29657	23644	12797	17924	5991	16000		1.71615	1.80247	1.54551	1.22295	0.680713	0.363209	1.72779	1.87712	1.5063	1.18464	0.675739	0.392421
Fig. 3c blue/green ratios																				average and standard deviation
	triplo 1	triplo 2	triplo 3	triplo 1	triplo 2	triplo 3	triplo 1	triplo 2	triplo 3	triplo 1	triplo 2	triplo 3	triplo 1	triplo 2	triplo 3	triplo 1	triplo 2	triplo 3			avg	stdev
	10 nM			5 nM			1 nM			0.5 nM			0.1 nM			0 nM					10 nM		5 nM		1 nM		0.5 nM		0.1 nM		0 nM
Time	Blue/green ratio	Blue/green ratio	Blue/green ratio	Blue/green ratio	Blue/green ratio	Blue/green ratio	Blue/green ratio	Blue/green ratio	Blue/green ratio	Blue/green ratio	Blue/green ratio	Blue/green ratio	Blue/green ratio	Blue/green ratio	Blue/green ratio	Blue/green ratio	Blue/green ratio	Blue/green ratio		Time	Blue/green ratio	Blue/green ratio	Blue/green ratio	Blue/green ratio	Blue/green ratio	Blue/green ratio	Blue/green ratio	Blue/green ratio	Blue/green ratio	Blue/green ratio	Blue/green ratio	Blue/green ratio
min																				min
0	1.63169	1.63208	1.61166	1.64902	1.63235	1.65053	0.986957	0.928372	0.944926	0.647477	0.640851	0.648187	0.27202	0.273122	0.271874	0.13259	0.130288	0.124802		0	1.62514	0.01168	1.64397	0.01008	0.95342	0.0302	0.64551	0.00405	0.27234	0.000681991	0.12923	0.004
2.82522	1.67438	1.7109	1.75698	1.83575	1.85062	1.83466	1.08523	1.07351	1.10382	0.701628	0.758296	0.714459	0.29665	0.303484	0.292782	0.142745	0.150728	0.140308		2.82522	1.71409	0.04139	1.84034	0.00892	1.08752	0.01528	0.72479	0.02971	0.29764	0.00542	0.14459	0.00545
5.65098	1.78538	1.73669	1.76347	1.91391	1.87921	1.87976	1.18634	1.17557	1.21749	0.774277	0.827752	0.86425	0.315699	0.32892	0.306111	0.14686	0.147162	0.146906		5.65098	1.76185	0.02439	1.89096	0.01987	1.19313	0.02177	0.82209	0.04525	0.31691	0.01145	0.14698	0.000163172
8.4765	1.76441	1.752	1.79093	1.93017	1.87451	1.9373	1.20907	1.18755	1.24447	0.849576	0.841443	0.87427	0.335552	0.353687	0.338708	0.159587	0.158955	0.151842		8.4765	1.76911	0.01989	1.91399	0.03438	1.2137	0.02874	0.8551	0.0171	0.34265	0.00969	0.15679	0.0043
11.3023	1.78697	1.79161	1.79288	1.93549	1.89722	1.9443	1.24399	1.28403	1.26852	0.841937	0.920034	0.926144	0.357888	0.365851	0.368468	0.16752	0.160901	0.160434		11.3023	1.79049	0.00311	1.92567	0.02503	1.26551	0.02019	0.89604	0.04695	0.36407	0.00551	0.16295	0.00396
14.1271	1.79995	1.78253	1.85039	1.97197	1.96738	1.97534	1.26336	1.30789	1.33481	0.89877	0.929106	0.930882	0.379433	0.386271	0.401621	0.174548	0.179337	0.179112		14.1271	1.81095	0.03524	1.97156	0.00399	1.30202	0.03609	0.91959	0.01805	0.38911	0.01136	0.17767	0.0027
16.9517	1.87138	1.78515	1.86784	1.96713	1.98054	1.97252	1.2949	1.33945	1.34216	0.952672	0.962423	0.984844	0.396412	0.41388	0.396312	0.175516	0.189879	0.187595		16.9517	1.84146	0.04879	1.9734	0.00675	1.32551	0.02654	0.96665	0.0165	0.4022	0.01011	0.18433	0.00772
19.7774	1.83532	1.78605	1.8815	1.949	1.96953	1.97785	1.35804	1.35802	1.33804	0.971275	0.991935	0.998303	0.424935	0.428419	0.410852	0.188116	0.186413	0.183613		19.7774	1.83429	0.04773	1.96546	0.01485	1.35137	0.01154	0.98717	0.01413	0.4214	0.0093	0.18605	0.00227
22.6032	1.81691	1.83282	1.85995	1.96296	1.94066	1.98999	1.35574	1.3638	1.35196	0.99345	1.03093	1.01681	0.42908	0.453598	0.430166	0.203488	0.197711	0.196869		22.6032	1.83656	0.02176	1.96454	0.0247	1.35716	0.00605	1.01373	0.01893	0.43761	0.01385	0.19936	0.0036
25.4289	1.87148	1.8059	1.8505	1.98246	1.95577	1.98227	1.37012	1.37958	1.39837	1.00728	1.02947	1.07591	0.432923	0.468965	0.446329	0.214899	0.214451	0.191282		25.4289	1.84262	0.03349	1.9735	0.01536	1.38269	0.01438	1.03755	0.03502	0.44941	0.01822	0.20688	0.01351
28.2535	1.85073	1.80371	1.86907	1.97445	1.98971	1.96214	1.36136	1.39372	1.38155	1.0181	1.03808	1.0781	0.470639	0.477221	0.469073	0.204765	0.219311	0.217909		28.2535	1.84117	0.03371	1.97543	0.01381	1.37888	0.01635	1.04476	0.03056	0.47231	0.00432	0.214	0.00802
31.0781	1.82453	1.80989	1.81465	1.96651	1.93226	1.99101	1.38798	1.39737	1.42268	1.04192	1.0487	1.07053	0.460472	0.509121	0.480804	0.231441	0.233193	0.226053		31.0781	1.81636	0.00747	1.96326	0.02951	1.40268	0.01795	1.05372	0.01495	0.48347	0.02443	0.23023	0.00372
33.9025	1.83512	1.81267	1.81823	1.98266	1.95275	1.99815	1.40689	1.39474	1.42763	1.0382	1.06477	1.09514	0.495356	0.50213	0.502676	0.225481	0.240951	0.236959		33.9025	1.822	0.01169	1.97785	0.02307	1.40975	0.01663	1.06604	0.02849	0.50005	0.00408	0.23446	0.00803
36.727	1.83624	1.86932	1.8446	1.95933	1.95691	1.95602	1.42648	1.42134	1.44111	1.05233	1.07281	1.09413	0.495114	0.525668	0.515056	0.225269	0.244352	0.242443		36.727	1.85005	0.0172	1.95742	0.00171	1.42964	0.01025	1.07309	0.0209	0.51195	0.01551	0.23735	0.01051
39.5517	1.86105	1.82737	1.84014	2.02192	1.99726	1.95599	1.40382	1.40015	1.4446	1.03317	1.08242	1.10477	0.499314	0.526731	0.553893	0.234841	0.245138	0.254124		39.5517	1.84285	0.017	1.99172	0.03331	1.41619	0.02467	1.07345	0.03663	0.52665	0.02729	0.2447	0.00965
42.3764	1.86792	1.79829	1.79566	1.93057	1.96535	1.90439	1.38573	1.42601	1.44795	1.06607	1.08931	1.14795	0.493059	0.538726	0.532182	0.235088	0.251385	0.245929		42.3764	1.82062	0.04098	1.93344	0.03058	1.4199	0.03156	1.10111	0.04219	0.52132	0.02469	0.24413	0.0083
45.2009	1.79809	1.79065	1.78219	1.91128	1.94524	1.90359	1.39744	1.41953	1.45154	1.06852	1.08285	1.12317	0.503606	0.516487	0.557024	0.245086	0.250068	0.261088		45.2009	1.79031	0.00795	1.92003	0.02217	1.42284	0.0272	1.09151	0.02834	0.52571	0.02788	0.25208	0.00819
48.0255	1.83535	1.79623	1.79804	1.89224	1.93116	1.94387	1.39692	1.40608	1.4198	1.10614	1.08017	1.13196	0.531445	0.569036	0.549347	0.252078	0.268313	0.255355		48.0255	1.80987	0.02209	1.92243	0.0269	1.4076	0.01152	1.10609	0.02589	0.54994	0.0188	0.25858	0.00859
50.8501	1.84663	1.82223	1.74832	1.91591	1.90566	1.96004	1.42864	1.39359	1.48533	1.10596	1.14419	1.1233	0.55409	0.569198	0.573217	0.276892	0.278242	0.282236		50.8501	1.80573	0.05119	1.9272	0.0289	1.43585	0.04629	1.12448	0.01914	0.5655	0.01009	0.27912	0.00278
53.6746	1.75703	1.77488	1.74306	1.94842	1.90334	1.94806	1.46064	1.42936	1.48288	1.07307	1.14713	1.16626	0.578874	0.602776	0.561126	0.28211	0.284839	0.268846		53.6746	1.75832	0.01595	1.93327	0.02592	1.45763	0.02688	1.12882	0.04922	0.58093	0.0209	0.2786	0.00856
56.4991	1.80723	1.76074	1.80764	1.94934	1.89029	1.92069	1.44934	1.44108	1.50012	1.12312	1.1602	1.16016	0.581005	0.600549	0.596312	0.282338	0.278699	0.271852		56.4991	1.79187	0.02696	1.92011	0.02953	1.46351	0.03197	1.14783	0.02139	0.59262	0.01028	0.27763	0.00532
59.3278	1.7826	1.78147	1.78075	1.868	1.8922	1.86254	1.41293	1.40305	1.47282	1.11673	1.15141	1.16936	0.570744	0.597943	0.627068	0.299516	0.301273	0.291189		59.3278	1.78161	0.000933531	1.87425	0.01578	1.4296	0.03776	1.14583	0.02676	0.59858	0.02817	0.29733	0.00539
62.1521	1.83825	1.74483	1.72734	1.90624	1.91712	1.88915	1.49793	1.44897	1.45896	1.1251	1.18073	1.17186	0.607283	0.620013	0.613199	0.302636	0.299962	0.29422		62.1521	1.77014	0.05963	1.90417	0.0141	1.46862	0.02587	1.15923	0.02989	0.6135	0.00637	0.29894	0.0043
64.977	1.73006	1.78005	1.75516	1.88404	1.93132	1.88516	1.43131	1.47888	1.4794	1.10262	1.19184	1.20294	0.593918	0.654747	0.62049	0.289438	0.31891	0.294299		64.977	1.75509	0.025	1.90017	0.02698	1.4632	0.02761	1.1658	0.055	0.62305	0.0305	0.30088	0.0158
67.8017	1.74423	1.78577	1.79397	1.94352	1.88718	1.92109	1.4587	1.45978	1.49623	1.14278	1.19033	1.18556	0.592468	0.656727	0.597829	0.313187	0.31166	0.302278		67.8017	1.77466	0.02667	1.91726	0.02836	1.47157	0.02136	1.17289	0.02618	0.61567	0.03565	0.30904	0.00591
70.6261	1.76921	1.7452	1.71986	1.83858	1.89157	1.87157	1.44311	1.49932	1.55456	1.12597	1.22508	1.23747	0.659752	0.669244	0.630262	0.323595	0.309531	0.330373		70.6261	1.74475	0.02468	1.86724	0.02676	1.499	0.05573	1.19617	0.06111	0.65309	0.02033	0.32117	0.01063
73.4505	1.78368	1.74125	1.75654	1.88108	1.84714	1.9002	1.444	1.48661	1.49659	1.13403	1.20039	1.2504	0.629166	0.652127	0.617324	0.323569	0.318436	0.341849		73.4505	1.76049	0.02149	1.87614	0.02688	1.47573	0.02793	1.19494	0.05838	0.63287	0.0177	0.32795	0.01231
76.2749	1.75196	1.773	1.75119	1.8298	1.85612	1.89526	1.43482	1.46359	1.50564	1.15612	1.19537	1.20627	0.618169	0.685065	0.664064	0.32915	0.348879	0.33266		76.2749	1.75872	0.01238	1.86039	0.03294	1.46802	0.03562	1.18592	0.02638	0.65577	0.03421	0.3369	0.01052
79.0996	1.74825	1.72948	1.79494	1.85409	1.84702	1.91429	1.50753	1.47731	1.51129	1.14636	1.22106	1.26263	0.680758	0.654215	0.647851	0.325132	0.3514	0.340736		79.0996	1.75756	0.03371	1.8718	0.03697	1.49871	0.01863	1.21002	0.05891	0.66094	0.01745	0.33909	0.01321
81.9239	1.81416	1.73026	1.74741	1.88688	1.86257	1.82385	1.43259	1.44016	1.52244	1.16643	1.22424	1.29496	0.697306	0.684661	0.635558	0.350276	0.364841	0.336749		81.9239	1.76394	0.04432	1.85777	0.03179	1.46506	0.04983	1.22854	0.06437	0.67251	0.03262	0.35062	0.01405
84.749	1.77239	1.7537	1.73695	1.85693	1.86005	1.83529	1.41684	1.46157	1.57574	1.20042	1.22356	1.26174	0.645382	0.6948	0.678639	0.374375	0.374428	0.361661		84.749	1.75435	0.01773	1.85076	0.01349	1.48472	0.08194	1.22857	0.03096	0.67294	0.0252	0.37015	0.00736
87.5748	1.72039	1.7271	1.73229	1.83521	1.88764	1.88068	1.48774	1.43851	1.50275	1.21461	1.18152	1.22796	0.68	0.743299	0.686223	0.354622	0.365002	0.391519		87.5748	1.72659	0.00596	1.86784	0.02847	1.47633	0.03361	1.20803	0.02391	0.70317	0.03489	0.37038	0.01903
90.4003	1.71615	1.72779	1.75164	1.80247	1.87712	1.87961	1.54551	1.5063	1.50826	1.22295	1.18464	1.25431	0.680713	0.675739	0.713959	0.363209	0.392421	0.374437		90.4003	1.73186	0.01809	1.85307	0.04384	1.52002	0.0221	1.22064	0.03489	0.69014	0.02078	0.37669	0.01474
[truncated: 6 more columns]

## Sheet: 3d
Fig. 3d correlation data
replicate 1, ELISA	replicate 1, RAPPID	replicate 2, ELISA	replicate 2, RAPPID	replicate 3, ELISA	replicate 3, RAPPID	replicate 4, ELISA	replicate 4, RAPPID	average, ELISA	standard deviation, ELISA	average, RAPPID	standard deviation, RAPPID
Concentration	Concentration	Concentration	Concentration	Concentration	Concentration	Concentration	Concentration	Concentration	Concentration	Concentration	Concentration
mg/L	mg/L	mg/L	mg/L	mg/L	mg/L	mg/L	mg/L	mg/L	mg/L	mg/L	mg/L
12.478	18.2985	10.6604	18.6105	10.0438	16.6065	10.367	18.4205	10.8873	1.08996	17.984	0.92726
5.7318	12.7185	7.0154	12.9685	7.3882	12.137	6.0622	11.682	6.5494	0.78029	12.3765	0.5794
4.6746	8.7245	5.2548	10.771	5.9076	10.019	5.5756	9.7125	5.35315	0.52504	9.80675	0.84754
4.369	7.479	5.204	8.5335	4.119	7.629	3.446	7.3845	4.2845	0.72643	7.7565	0.52769
1.9576	5.1745	2.4988	5.696	2.555	5.6435	3.1612	5.2885	2.54315	0.49226	5.45063	0.25816
Fig. 3d linear fit data
Concentration by ELISA	Concentration by RAPPID
mg/L	mg/L
2.54315	5.51185
3.38675	6.80034
4.23036	8.08883
5.07396	9.37732
5.91756	10.6658
6.76116	11.9543
7.60477	13.2428
8.44837	14.5313
9.29197	15.8198
10.1356	17.1083
10.8873	18.2564

[truncated: 29 more sheets: 3e, 3f, 3g, 4b, 4d, 4e, 4f, 5b, 5c, 5e, S8, S9, S10, S11, S12, S13, S14, S16, S17, S18 …]
